# Supplementary material for: The effectiveness of an online interdisciplinary intervention for mental health promotion: a randomized controlled trial
Source: BMC Psychol. 2021 May 11;9:77. doi: 10.1186/s40359-021-00577-8 (PMC8111974; doi:10.1186/s40359-021-00577-8)
Supplement: Supplementary file 1 — Additional file 1: Supplementary Table 1. Changes in the outcome measures across time. [file 40359_2021_577_MOESM1_ESM.xlsx]

## Sheet: Supplementary Table 1
Supplementary Table 1 Changes in the outcome measures across time
a) Week 1 to Week 12
Control
Outcome	N	Baseline		Follow-Up		Mean Change	% Change	95% CI		t	df	P-value	Cohen’s dz
		Mean	SD	Mean	SD			Lower	Upper		df
								Lower	Upper
Mental health (0-100)	191	74.58	14.921	76.52	14.227	1.94	0.0260123	-3.686	-0.209	-2.21	190	0.028*	0.16
Vitality (0-100)	191	53.64	20.875	56.02	21.111	2.38	0.0443699	-5.13	0.366	-1.71	190	0.089	0.12
Depression (0-21)	191	2.71	3.003	3.168	3.168	0.458	0.169004	-0.064	0.609	1.596	190	0.112	0.12
Anxiety (0-21)	191	1.65	1.826	1.74	2.135	0.09	0.0545455	-0.328	0.139	-0.796	190	0.427	0.046
Stress (0-21)	191	4.8	3.039	4.39	3.169	-0.41	-0.0854167	0.023	0.783	2.092	190	0.038*	0.15
Life satisfaction (5-35)	191	24.0053	6.407	23.9577	6.544	-0.0476	-0.0019829	-0.535	0.63034	0.161	189	0.872	0.14
Intervention
Outcome	N	Baseline		Follow-Up		Mean Change	% Change	95% CI		t	df	P-value	Cohen’s dz
		Mean	SD	Mean	SD			Lower	Upper		df
								Lower	Upper
Mental health (0-100)	168	75.5	15.347	83.29	14.434	7.79	0.103179	-10.179	-5.393	-6.423	167	<0.001*	0.5
													0.95
Vitality (0-100)	168	52.53	20.179	64.05	21.135	11.52	0.219303	-14.747	-8.289	-7.043	167	<0.001*	0.54
													0.49
Depression (0-21)	168	2.54	2.93	1.49	2.454	-1.05	-0.413386	0.709	1.374	6.189	167	<0.001*	0.48
													0.34
Anxiety (0-21)	168	1.81	2.191	1.13	1.856	-0.68	-0.375691	0.407	0.934	5.03	167	<0.001*	0.39
													0.39
Stress (0-21)	168	4.55	3.2	3.15	2.986	-1.4	-0.307692	0.993	1.818	6.702	167	<0.001*	0.52
													0.57
Life Satisfaction (5-35)	168	23.9157	6.42854	25.9277	6.238	2.012	0.0841288	-1.37	1.37	-6.199	165	<0.001*	0.48
b) Week 1 to Week 24
Control
Outcome	N	Baseline		Follow-Up		Mean Change	% Change	95% CI		t	df	P-value	Cohen’s dz
		Mean	SD	Mean	SD			Lower	Upper		df
								Lower	Upper
Mental health (0-100)	162	74.4	14.332	76.0988	14.4665	1.6988	0.0228333	-4.13734	0.72993	-1.382	161	0.169	0.11
Vitality (0-100)	162	54.72	21.361	57.1914	20.0616	2.4714	0.0451645	-6.06367	1.1254	-1.357	161	0.177	0.11
Depression (0-21)	162	2.54	2.569	2.4012	2.818	-0.1388	-0.0546457	-0.31298	0.58459	0.598	161	0.551	0.0518
Anxiety (0-21)	162	1.54	1.698	1.4691	1.872	-0.0709	-0.046039	-0.2552	0.40335	0.444	161	0.657	0.03
Stress (0-21)	162	4.77	2.907	4.8025	3.277	0.0325	0.00681342	-0.57701	0.51528	-0.112	161	0.911	0.00965
Life Satisfaction (5-35)	162	24.0438	6.348	24.2313	6.575	0.1875	0.00779827	-1.20078	0.82578	-0.365	161	0.715	0.03
Intervention
Outcome	N	Baseline		Follow-Up		Mean Change	% Change	95% CI		t	df	P-value	Cohen’s dz
		Mean	SD	Mean	SD			Lower	Upper		df
								Lower	Upper
Mental health (0-100)	159	76.1	14.817	82.415	13.105	6.315	0.0829829	-8.63467	-3.99426	-5.375	158	<0.001*	0.43
													0.95
Vitality (0-100)	159	52.77	20.257	62.8616	20.665	10.0916	0.191237	-13.4188	-6.76989	-5.997	158	<0.001*	0.48
													0.49
Depression (0-21)	159	2.45	2.645	1.478	2.09299	-0.972	-0.396735	0.59124	1.34587	5.07	158	<0.001*	0.4
													0.34
Anxiety (0-21)	159	1.74	1.966	1.2327	1.72544	-0.5073	-0.291552	0.27047	0.7484	4.211	158	<0.001*	0.33
													0.39
Stress (0-21)	159	4.49	3.235	3.3019	2.70432	-1.1881	-0.26461	0.78444	1.59292	5.808	158	<0.001*	0.46
													0.57
Life satisfaction (5-35)	159	24.1824	6.3144	26.195	6.092	2.0126	0.0832258	-2.68916	-1.33599	-5.875	158	<0.001*	0.47
Mean scores and standard deviation on the outcomes measured using the SF-36 and SWLS (positive affect) and DASS-21 (negative affect) scales across
time (Week 1, Week 12 and Week 24), showing 95% confidence levels.
* Indicates a significant difference compared to Week 1.
