# Supplementary material for: The effectiveness of an online interdisciplinary intervention for mental health promotion: a randomized controlled trial
Source: BMC Psychol. 2021 May 11;9:77. doi: 10.1186/s40359-021-00577-8 (PMC8111974; doi:10.1186/s40359-021-00577-8)
Supplement: Supplementary file 2 — Additional file 2: Supplementary Table 2. Correlations between the outcome measures. [file 40359_2021_577_MOESM2_ESM.xlsx]

## Sheet: Supplementary Table 2
Supplementary Table 2 Correlations between the outcome measures
		Mental health	Vitality	Depression	Anxiety	Stress	Life satisfaction
Mental health	Pearson Correlation	1	0.667	-0.763	-0.567	-0.67	0.18
	P- value	0	0	0	0	0	0.028
Vitality	Pearson Correlation		1	-0.615	-0.541	-0.581	0.153
	P- value			0	0	0	0.061
Depression	Pearson Correlation			1	0.462	0.521	-0.15
	P- value				0	0	0.068
Anxiety	Pearson Correlation				1	0.484	-0.105
	P- value					0	0.202
Stress	Pearson Correlation					1	-0.148
	P- value						0.071
Life Satisfaction	Pearson Correlation						1
	P- value
Participants analyzed for the intervention group at Week 24: Mental health, vitality, depression, anxiety, stress and and life satisfaction (n=159).
